# Supplementary material for: User preferences in multi-objective routes: The role of gradient visualization and personality measures
Source: PLoS One. 2025 Aug 6;20(8):e0329387. doi: 10.1371/journal.pone.0329387 (PMC12327598; doi:10.1371/journal.pone.0329387)
Supplement: S3 File — The anonymized and cleaned route-choice data and scripts to generate figures were attached as a ZIP file. (ZIP) [file pone.0329387.s003.zip]

Archive with 12 entries (11 files):
- S3_File/
- __MACOSX/._S3_File
- S3_File/accum_data.csv
- __MACOSX/S3_File/._accum_data.csv
- S3_File/.DS_Store
- __MACOSX/S3_File/._.DS_Store
- S3_File/anonymized_data.csv
- __MACOSX/S3_File/._anonymized_data.csv
- S3_File/README.md
- __MACOSX/S3_File/._README.md
- S3_File/script.py
- __MACOSX/S3_File/._script.py
