# Supplementary material for: User preferences in multi-objective routes: The role of gradient visualization and personality measures
Source: PLoS One. 2025 Aug 6;20(8):e0329387. doi: 10.1371/journal.pone.0329387 (PMC12327598; doi:10.1371/journal.pone.0329387)
Supplement: S3 File — The anonymized and cleaned route-choice data and scripts to generate figures were attached as a ZIP file. (ZIP) [file pone.0329387.s003.zip › S3_File/accum_data.csv]

range	count
20s	9
30s	38
40s	23
50s	13
60s+others	8
