# Supplementary material for: User preferences in multi-objective routes: The role of gradient visualization and personality measures
Source: PLoS One. 2025 Aug 6;20(8):e0329387. doi: 10.1371/journal.pone.0329387 (PMC12327598; doi:10.1371/journal.pone.0329387)
Supplement: S3 File — The anonymized and cleaned route-choice data and scripts to generate figures were attached as a ZIP file. (ZIP) [file pone.0329387.s003.zip › S3_File/anonymized_data.csv]

sel1	sel2	sel4	sel5	sel6	sel8	gender	Group	B5_Ex	B5_Agr	B5_Con	B5_Neu	B5_Op	SSS_ES	SSS_BS	SSS_TAS	SSS_Dis	BA	count_s	count_l	Younger
Route B	Route B	Route A	Route A	Route B	Route B	F	A	3.0	4.0	2.0	5.0	4.0	6	3	9	3	3.3333333333333335	1	1	0
Route A	Route B	Route B	Route A	Route A	Route A	F	A	2.5	6.0	4.5	3.0	2.5	4	2	3	2	3.3333333333333335	2	2	1
Route A	Route A	Route A	Route A	Route B	Route A	M	A	4.5	5.5	5.0	2.5	7.0	7	7	6	8	4.0	2	3	0
Route A	Route A	Route A	Route A	Route A	Route A	M	A	5.5	5.5	6.0	2.5	4.5	6	6	5	3	2.6666666666666665	3	3	0
Route A	Route A	Route A	Route A	Route A	Route A	F	A	5.5	6.5	6.0	1.5	6.5	8	4	6	4	4.666666666666667	3	3	1
Route A	Route A	Route A	Route A	Route B	Route A	F	A	5.0	4.0	5.5	4.0	2.5	6	2	6	2	3.3333333333333335	2	3	1
Route B	Route A	Route B	Route B	Route A	Route A	M	A	2.0	4.5	4.0	4.0	1.5	4	2	3	2	3.6666666666666665	1	2	0
Route B	Route A	Route A	Route A	Route B	Route A	M	A	3.0	5.5	3.5	3.0	6.0	4	7	6	8	3.6666666666666665	1	3	1
Route B	Route A	Route A	Route A	Route B	Route A	M	A	2.5	5.5	3.0	3.0	5.5	4	6	7	7	3.3333333333333335	1	3	1
Route A	Route A	Route A	Route A	Route B	Route A	M	A	3.0	5.0	1.0	6.5	3.0	6	9	5	4	3.3333333333333335	2	3	1
Route A	Route A	Route A	Route A	Route B	Route A	M	A	2.0	2.0	1.0	7.0	5.5	7	4	2	10	4.333333333333333	2	3	0
Route A	Route A	Route A	Route B	Route A	Route B	F	A	5.5	6.0	6.0	2.0	3.5	5	7	6	6	3.0	3	1	0
Route B	Route B	Route B	Route B	Route B	Route B	M	A	5.0	5.5	3.0	3.0	3.5	7	7	4	5	4.666666666666667	0	0	0
Route A	Route A	Route A	Route A	Route B	Route A	M	A	4.0	5.0	4.5	3.0	4.5	4	6	3	4	3.6666666666666665	2	3	0
Route A	Route A	Route A	Route A	Route B	Route B	F	A	4.0	4.5	2.0	6.5	2.5	4	4	5	2	3.6666666666666665	2	2	1
Route A	Route A	Route B	Route A	Route B	Route A	M	A	3.5	1.5	4.5	6.5	1.0	3	2	6	2	3.6666666666666665	1	3	0
Route A	Route A	Route A	Route A	Route A	Route A	M	A	3.0	5.0	4.0	4.5	2.5	2	3	3	2	2.3333333333333335	3	3	0
Route A	Route A	Route A	Route A	Route B	Route A	M	A	5.0	6.0	6.0	3.0	4.5	4	6	4	5	2.6666666666666665	2	3	1
Route A	Route A	Route A	Route A	Route B	Route A	M	A	1.0	2.0	1.0	6.0	4.5	2	4	4	7	3.6666666666666665	2	3	0
Route A	Route A	Route A	Route A	Route B	Route A	F	A	4.0	2.5	5.5	5.5	3.0	2	2	2	2	3.0	2	3	1
Route B	Route A	Route B	Route A	Route A	Route A	M	A	5.0	6.5	6.0	2.5	7.0	6	3	6	2	4.333333333333333	1	3	1
Route B	Route A	Route A	Route B	Route B	Route B	F	A	1.5	4.5	5.5	3.5	3.0	2	5	4	2	3.6666666666666665	1	1	0
Route A	Route B	Route A	Route B	Route B	Route A	M	A	4.0	4.0	4.0	3.0	4.5	8	9	9	9	4.333333333333333	2	1	1
Route A	Route A	Route A	Route B	Route A	Route B	M	A	3.5	3.5	4.0	3.0	4.5	8	9	9	9	4.666666666666667	3	1	1
Route A	Route A	Route A	Route A	Route B	Route B	F	A	2.0	5.0	3.5	4.5	4.0	5	5	5	4	3.0	2	2	0
Route B	Route A	Route A	Route A	Route B	Route A	F	A	2.5	4.5	2.0	6.0	1.0	2	2	3	2	4.666666666666667	1	3	0
Route A	Route A	Route A	Route A	Route B	Route A	F	A	3.0	5.5	2.0	6.0	5.5	6	4	6	2	4.0	2	3	0
Route A	Route A	Route A	Route B	Route A	Route A	M	A	2.0	6.0	7.0	4.0	4.0	4	2	2	2	3.3333333333333335	3	2	1
Route B	Route A	Route A	Route A	Route B	Route A	M	A	5.0	3.0	3.0	6.0	4.0	7	4	6	3	3.6666666666666665	1	3	0
Route A	Route A	Route A	Route A	Route B	Route A	F	A	4.0	5.5	4.0	5.5	5.0	5	4	3	2	4.0	2	3	0
Route B	Route A	Route A	Route A	Route A	Route A	M	A	2.5	6.0	2.5	4.0	3.5	3	3	4	2	2.0	2	3	1
Route B	Route A	Route A	Route A	Route A	Route A	M	A	2.0	6.5	3.0	4.5	3.0	5	2	2	2	4.333333333333333	2	3	1
Route A	Route A	Route B	Route A	Route A	Route A	F	A	3.0	4.5	5.5	1.0	2.5	8	3	4	3	3.3333333333333335	2	3	1
Route B	Route A	Route A	Route A	Route B	Route A	M	A	4.0	4.0	4.0	4.0	4.0	6	6	6	6	3.0	1	3	1
Route B	Route B	Route A	Route A	Route B	Route A	F	B	3.5	6.0	6.0	2.5	3.0	3	3	4	2	3.3333333333333335	1	2	1
Route A	Route A	Route B	Route A	Route B	Route A	M	B	4.0	3.0	3.0	3.5	5.0	7	7	7	8	3.3333333333333335	1	3	0
Route A	Route B	Route B	Route A	Route B	Route A	M	B	4.0	4.5	3.5	3.5	4.0	5	3	5	3	3.6666666666666665	1	2	1
Route A	Route A	Route B	Route A	Route B	Route B	M	B	4.5	4.0	3.5	4.5	3.5	8	8	7	6	3.6666666666666665	1	2	0
Route A	Route A	Route A	Route A	Route A	Route A	M	B	3.0	6.5	4.5	4.0	4.0	6	3	5	3	4.0	3	3	1
Route A	Route B	Route B	Route B	Route A	Route A	M	B	2.5	5.0	3.0	3.5	4.0	7	8	8	7	4.333333333333333	2	1	1
Route A	Route A	Route A	Route A	Route A	Route A	F	B	2.0	3.0	3.0	5.5	3.0	3	2	3	2	3.0	3	3	0
Route A	Route A	Route A	Route A	Route B	Route A	F	B	4.0	4.5	1.5	5.0	1.0	4	2	3	2	2.6666666666666665	2	3	1
Route B	Route A	Route A	Route A	Route B	Route A	M	B	4.0	1.5	1.5	6.5	2.5	3	2	2	2	3.0	1	3	1
Route B	Route A	Route B	Route B	Route B	Route B	F	B	4.5	5.0	4.5	3.5	4.5	7	8	7	6	3.3333333333333335	0	1	0
Route A	Route B	Route A	Route A	Route A	Route B	F	B	1.5	2.0	2.5	6.0	2.5	2	2	5	2	4.0	3	1	0
Route A	Route A	Route A	Route A	Route B	Route A	M	B	3.0	5.0	5.0	3.5	2.0	3	3	4	2	3.6666666666666665	2	3	0
Route A	Route A	Route A	Route A	Route A	Route A	M	B	2.5	5.0	2.0	5.5	3.0	3	3	6	2	3.3333333333333335	3	3	1
Route B	Route A	Route A	Route A	Route B	Route A	F	B	4.0	4.0	2.5	5.5	3.5	6	5	6	2	3.6666666666666665	1	3	0
Route A	Route B	Route A	Route A	Route B	Route B	M	B	4.0	4.0	4.0	3.5	5.0	9	10	8	7	3.6666666666666665	2	1	0
Route A	Route A	Route A	Route A	Route B	Route A	M	B	5.0	6.0	4.0	1.5	4.5	4	4	5	2	4.0	2	3	0
Route B	Route B	Route A	Route B	Route A	Route B	F	B	3.5	4.0	3.5	4.5	4.0	7	8	6	6	3.6666666666666665	2	0	1
Route B	Route B	Route A	Route A	Route B	Route A	M	B	4.5	5.0	3.0	3.5	3.5	5	8	5	4	4.0	1	2	1
Route A	Route A	Route A	Route A	Route A	Route A	M	B	3.5	4.5	4.5	5.0	2.0	4	4	3	4	3.6666666666666665	3	3	1
Route A	Route B	Route B	Route B	Route B	Route B	M	B	3.5	3.5	3.0	3.5	4.0	8	8	9	9	4.333333333333333	1	0	1
Route B	Route B	Route A	Route B	Route B	Route A	F	B	3.5	3.5	4.0	4.0	4.0	9	9	8	8	4.333333333333333	1	1	0
Route B	Route A	Route A	Route A	Route A	Route B	M	B	3.5	4.5	4.5	4.0	3.0	9	10	9	9	4.333333333333333	2	2	1
Route A	Route A	Route A	Route A	Route A	Route A	M	B	4.5	5.0	5.0	4.0	6.0	8	3	6	2	4.333333333333333	3	3	1
Route A	Route B	Route B	Route A	Route B	Route A	M	B	2.0	4.0	5.0	6.5	6.0	4	3	6	4	3.3333333333333335	1	2	1
Route B	Route A	Route B	Route B	Route A	Route A	F	B	5.0	6.0	5.0	5.0	4.0	6	4	5	2	3.3333333333333335	1	2	1
Route B	Route B	Route B	Route B	Route B	Route B	M	B	4.0	3.0	4.0	2.5	3.5	9	10	9	9	4.333333333333333	0	0	0
Route A	Route A	Route B	Route B	Route A	Route A	M	B	4.5	3.5	2.0	4.5	5.0	7	6	7	4	4.0	2	2	1
Route A	Route A	Route A	Route A	Route B	Route A	M	B	3.0	5.5	5.0	2.0	2.5	5	3	3	3	3.3333333333333335	2	3	0
Route B	Route B	Route A	Route A	Route A	Route A	F	B	3.5	5.5	5.0	2.5	5.0	5	4	5	2	3.0	2	2	1
Route B	Route A	Route A	Route A	Route B	Route A	M	B	5.0	5.0	3.5	5.0	3.5	7	3	4	2	3.6666666666666665	1	3	0
Route B	Route A	Route A	Route A	Route A	Route B	M	B	4.0	3.5	3.5	3.0	4.5	9	9	9	8	4.333333333333333	2	2	0
Route A	Route A	Route A	Route B	Route A	Route B	F	B	4.0	4.5	3.5	4.0	3.0	9	8	9	9	3.6666666666666665	3	1	0
Route A	Route A	Route A	Route A	Route B	Route A	F	B	6.0	6.0	4.5	4.5	6.5	6	8	8	6	4.0	2	3	0
Route A	Route A	Route A	Route A	Route A	Route A	M	B	3.0	2.5	1.5	4.0	1.0	6	3	6	4	2.6666666666666665	3	3	1
Route B	Route A	Route A	Route A	Route A	Route A	F	B	4.0	6.0	4.5	4.0	4.5	8	8	7	7	5.0	2	3	0
Route B	Route A	Route A	Route A	Route A	Route B	M	C	2.5	5.0	3.0	2.5	4.0	8	8	8	7	4.0	2	2	1
Route B	Route B	Route A	Route A	Route B	Route A	M	C	3.0	6.5	5.0	3.0	3.0	7	4	6	3	4.0	1	2	1
Route B	Route A	Route B	Route B	Route A	Route A	M	C	4.0	4.5	4.5	3.5	3.5	7	6	7	8	3.6666666666666665	1	2	0
Route A	Route A	Route A	Route A	Route B	Route A	F	C	6.5	7.0	5.5	1.5	3.0	4	2	3	2	2.0	2	3	1
Route A	Route A	Route B	Route A	Route B	Route A	F	C	2.0	5.5	3.0	4.0	5.0	8	3	6	4	3.6666666666666665	1	3	1
Route B	Route B	Route A	Route A	Route A	Route A	F	C	3.5	2.0	2.0	6.0	4.5	7	5	8	3	3.3333333333333335	2	2	1
Route A	Route A	Route A	Route A	Route B	Route B	M	C	3.5	4.0	4.5	6.5	4.0	9	3	5	2	4.666666666666667	2	2	0
Route A	Route A	Route A	Route A	Route B	Route A	F	C	3.5	4.0	5.5	1.5	3.0	5	4	4	2	4.0	2	3	1
Route A	Route A	Route A	Route A	Route B	Route A	F	C	1.0	6.0	2.5	4.0	3.0	6	7	9	5	5.0	2	3	0
Route B	Route A	Route A	Route A	Route A	Route A	M	C	2.5	5.0	3.0	3.5	6.0	4	4	3	4	3.3333333333333335	2	3	0
Route B	Route A	Route A	Route A	Route A	Route A	F	C	2.5	5.0	2.0	4.0	4.0	5	4	3	2	4.666666666666667	2	3	0
Route A	Route B	Route A	Route B	Route A	Route B	M	C	3.0	4.5	4.5	4.5	4.5	9	9	8	9	4.666666666666667	3	0	0
Route B	Route A	Route B	Route B	Route B	Route A	F	C	4.0	4.0	4.0	4.0	4.0	9	8	9	9	4.666666666666667	0	2	0
Route B	Route A	Route A	Route A	Route B	Route B	M	C	3.5	3.5	3.5	4.0	4.0	9	9	8	8	4.333333333333333	1	2	0
Route B	Route B	Route B	Route A	Route A	Route B	M	C	2.0	6.0	5.0	6.0	4.5	5	4	3	7	4.333333333333333	1	1	1
Route A	Route B	Route A	Route A	Route B	Route B	M	C	2.0	6.0	4.5	5.0	3.0	7	2	2	2	2.6666666666666665	2	1	1
Route A	Route B	Route A	Route A	Route A	Route A	M	C	1.0	5.0	2.0	5.5	1.0	8	4	5	5	4.333333333333333	3	2	1
Route B	Route A	Route A	Route A	Route B	Route A	M	C	5.0	6.0	4.5	2.0	4.0	7	5	6	2	4.0	1	3	0
Route A	Route A	Route A	Route A	Route A	Route A	F	C	5.0	6.0	5.5	3.0	6.0	7	8	7	6	4.333333333333333	3	3	0
Route A	Route A	Route A	Route A	Route A	Route A	M	C	2.5	5.5	4.5	5.0	5.0	3	4	3	2	3.6666666666666665	3	3	0
Route A	Route B	Route A	Route A	Route A	Route B	F	C	2.5	4.0	3.0	5.5	3.0	6	3	5	2	3.0	3	1	0
Route A	Route A	Route A	Route A	Route B	Route A	M	C	4.5	5.5	1.0	4.0	3.0	6	4	2	4	4.333333333333333	2	3	0
