# Supplementary material for: User preferences in multi-objective routes: The role of gradient visualization and personality measures
Source: PLoS One. 2025 Aug 6;20(8):e0329387. doi: 10.1371/journal.pone.0329387 (PMC12327598; doi:10.1371/journal.pone.0329387)
Supplement: S3 File — The anonymized and cleaned route-choice data and scripts to generate figures were attached as a ZIP file. (ZIP) [file pone.0329387.s003.zip › S3_File/README.md]

# Script for Reproducing Figures (PLOS ONE Submission)

This script (`script.py`) generates the main figures (Fig. 3–Fig. 9) for the manuscript titled:

**"User preferences in multi-objective routes: the role of gradient visualization and personality measures"**

The script processes the `anonymized_data.csv` file and `accum_data.csv` and outputs publication-ready figures (Fig.3 -- Fig.11) in PNG format for LaTeX editor (e.g., Overleaf). Those output PNG files should be converted to TIFF files using an Web converter.

---

## 🔧 Requirements

- Python 3.8+
- Required libraries:
  - `pandas`
  - `numpy`
  - `matplotlib`
  - `scipy`

- Confirmed versions by authors: Python 3.11.11, pandas 2.2.3, numpy 2.1.3, matplotlib 3.10.0, and scipy 1.15.2
