# Supplementary material for: User preferences in multi-objective routes: The role of gradient visualization and personality measures
Source: PLoS One. 2025 Aug 6;20(8):e0329387. doi: 10.1371/journal.pone.0329387 (PMC12327598; doi:10.1371/journal.pone.0329387)
Supplement: S3 File — The anonymized and cleaned route-choice data and scripts to generate figures were attached as a ZIP file. (ZIP) [file pone.0329387.s003.zip › S3_File/script.py]

import matplotlib as mpl
import matplotlib.pyplot as plt
import numpy as np
import pandas as pd
from matplotlib.gridspec import GridSpec, GridSpecFromSubplotSpec
from scipy.stats import mannwhitneyu, sem, ttest_ind

# plt.style.use("ggplot")

mpl.rcParams.update(
    {
        "font.family": "sans-serif",
        "font.sans-serif": ["Arial", "Helvetica"],
        "font.size": 14,
        "axes.titlesize": 14,
        "axes.labelsize": 14,
        "xtick.labelsize": 14,
        "ytick.labelsize": 14,
        "legend.fontsize": 14,
        "axes.linewidth": 1,
        "lines.linewidth": 2,
        "lines.markersize": 6,
        "figure.dpi": 600,
        "savefig.dpi": 600,
        "legend.frameon": True,
        "axes.spines.top": False,
        "axes.spines.right": False,
    }
)

C1 = "#4C72B0"
C2 = (0.20392156862745098, 0.5411764705882353, 0.7411764705882353, 1.0)
C3 = "#988ED5"
C4 = "#777777"


def barplot_annotate_brackets(
    num1,
    num2,
    data,
    center,
    height,
    yerr=None,
    dh=0.05,
    barh=0.05,
    fs=None,
    maxasterix=None,
    a=None,
):
    """
    Annotate barplot with p-values.

    :param num1: number of left bar to put bracket over
    :param num2: number of right bar to put bracket over
    :param data: string to write or number for generating asterixes
    :param center: centers of all bars (like plt.bar() input)
    :param height: heights of all bars (like plt.bar() input)
    :param yerr: yerrs of all bars (like plt.bar() input)
    :param dh: height offset over bar / bar + yerr in axes coordinates (0 to 1)
    :param barh: bar height in axes coordinates (0 to 1)
    :param fs: font size
    :param maxasterix: maximum number of asterixes to write (for very small p-values)
    """

    if a is None:
        a = plt.gca()

    if type(data) is str:
        text = data
    else:
        # * is p < 0.05
        # ** is p < 0.005
        # *** is p < 0.0005
        # etc.
        text = ""
        p = 0.05

        while data < p:
            text += "*"
            p /= 10.0

            if maxasterix and len(text) == maxasterix:
                break

        if len(text) == 0:
            text = "n. s."

    lx, ly = center[num1], height[num1]
    rx, ry = center[num2], height[num2]

    if yerr:
        ly += yerr[num1]
        ry += yerr[num2]

    ax_y0, ax_y1 = a.get_ylim()
    dh *= ax_y1 - ax_y0
    barh *= ax_y1 - ax_y0

    y = max(ly, ry) + dh

    barx = [lx, lx, rx, rx]
    bary = [y, y + barh, y + barh, y]
    mid = ((lx + rx) / 2, y + barh)

    a.plot(barx, bary, c="black")

    kwargs = dict(ha="center", va="bottom")
    if fs is not None:
        kwargs["fontsize"] = fs

    a.text(*mid, text, **kwargs)


def get_symb(X, Y):
    p = mannwhitneyu(X, Y, alternative="greater").pvalue
    if p < 0.01:
        return "**"
    elif p < 0.05:
        return "*"
    else:
        return "n.s."


def plot_bar(
    ax,
    data_low,
    data_high,
    title,
    xticklabels,
    ylabel,
    symb="(a)",
    c1=C3,
    c2=C4,
    l1="L1",
    l2="L2",
    h1="",
    h2="o"
):
    # Utility function to plot bar with error bars and labels
    ax.bar(
        [0],
        [data_low.mean()],
        yerr=[sem(data_low)],
        width=0.5,
        capsize=5,
        color=c1,
        hatch=h1,
        label=l1,
    )
    ax.bar(
        [1],
        [data_high.mean()],
        yerr=[sem(data_high)],
        width=0.5,
        capsize=5,
        color=c2,
        hatch=h2,
        label=l2,
    )
    ax.set_xticks([0, 1])
    ax.set_xlabel(title)
    ax.set_xticklabels(xticklabels, rotation=0)
    ax.set_ylabel(ylabel)
    ax.set_xlim(-0.5, 1.5)
    ax.set_ylim(0, 4.5)
    ax.set_yticks([0, 1, 2, 3])
    ax.set_yticklabels([0, 1, 2, 3])
    ax.grid(axis="y", linestyle=":", linewidth=0.5, alpha=0.7)
    ax.text(-0.5, 4.7, symb, ha="center", va="center")
    ax.legend(loc="upper right", borderaxespad=0, handletextpad=0.1)
    symb = get_symb(data_low, data_high)
    barplot_annotate_brackets(0, 1, symb, [0, 1], [data_low.mean(), data_high.mean()])


def convert_data(list_ok, list_ng, keyword_label):
    list_data = []
    N = len(keyword_label)
    for k in range(N):
        name = keyword_label[k]
        for elem in list_ok:
            list_data.append(
                {
                    "group": f"(Group 1, {name})",
                    "l": "Group 1",
                    "trait": name,
                    "score": elem[k],
                }
            )
        for elem in list_ng:
            list_data.append(
                {
                    "group": f"(Group 2, {name})",
                    "l": "Group 2",
                    "trait": name,
                    "score": elem[k],
                }
            )
    data = pd.DataFrame(list_data)

    # # ES, BS, TAS, Dis (/ OK, NG)
    values_ok = [[values[k] for values in list_ok] for k in range(N)]
    values_ng = [[values[k] for values in list_ng] for k in range(N)]
    mean_ok = [np.mean(e) for e in values_ok]
    mean_ng = [np.mean(e) for e in values_ng]
    std_ok = [sem(e) for e in values_ok]
    std_ng = [sem(e) for e in values_ng]

    return {
        "values_ok": values_ok,
        "values_ng": values_ng,
        "mean_ok": mean_ok,
        "mean_ng": mean_ng,
        "std_ok": std_ok,
        "std_ng": std_ng,
        "data": data,
        "N": N,
    }


def generate_figure3(df: pd.DataFrame, df_age: pd.DataFrame) -> None:
    dfc1 = df["gender"].value_counts()
    Y1 = [dfc1["M"], dfc1["F"]]

    dfc1 = dict(zip(df_age["range"], df_age["count"]))
    X = [0, 1, 2, 3, 4]
    YL = ["20s", "30s", "40s", "50s", "60s+others"]
    Y2 = [dfc1.get(label, 0) for label in YL]

    # Age and Gender [Fig. 3]
    ## Left: Age
    f, axes = plt.subplots(
        1, 2, figsize=(12, 4), gridspec_kw={"width_ratios": [2, 1]}, sharey=False
    )
    a = axes[0]
    b2 = a.bar(X, Y2, label="Valid", color="forestgreen", hatch="\\")
    for rect, y in zip(b2, Y2):
        a.text(
            rect.get_x() + rect.get_width() / 2,
            rect.get_height(),
            str(y),
            ha="center",
            va="bottom",
            fontsize=16,
        )
    a.set_xticks(X)
    a.set_xticklabels(YL)
    a.set_xlabel("Age group")
    a.set_ylabel("# Participants")
    a.set_ylim(0, 65)
    a.grid(axis="y", linestyle=":", linewidth=0.5, alpha=0.7)
    a.text(-1, 65, "(a)", ha="left", va="bottom")

    ## Right: Gender
    a = axes[1]
    b3 = a.bar(
        [0, 1],
        Y1,
        width=0.5,
        label="Valid",
    )
    for rect, y in zip(b3, Y1):
        a.text(
            rect.get_x() + rect.get_width() / 2,
            rect.get_height(),
            str(y),
            ha="center",
            va="bottom",
        )
    a.set_xticks([0, 1])
    a.set_xticklabels(["Male", "Female"])
    a.set_ylabel("# Participants")
    a.set_xlabel("Gender")
    a.set_ylim(0, 65)
    a.grid(axis="y", linestyle=":", linewidth=0.5, alpha=0.7)
    a.text(-0.5, 65, "(b)", ha="left", va="bottom")

    plt.tight_layout()
    plt.savefig("Fig3.png", bbox_inches="tight")
    plt.close()


def generate_figure4(df: pd.DataFrame) -> None:
    groupA = df[df["Group"] == "A"]
    groupB = df[df["Group"] == "B"]
    groupC = df[df["Group"] == "C"]

    Y11 = groupA.count_s
    Y12 = groupA.count_l
    Y21 = groupB.count_s
    Y22 = groupB.count_l
    Y31 = groupC.count_s
    Y32 = groupC.count_l

    # Histogram of shortest route selections
    X = np.array([0, 1, 2])
    Y1 = Y11 + Y12
    Y2 = Y21 + Y22
    Y3 = Y31 + Y32
    Ym = [Y1.mean(), Y2.mean(), Y3.mean()]
    Yms = [Y11.mean(), Y21.mean(), Y31.mean()]
    Yml = [Y12.mean(), Y22.mean(), Y32.mean()]
    Ye = [sem(Y1), sem(Y2), sem(Y3)]
    Yes = [sem(Y11), sem(Y21), sem(Y31)]
    Yel = [sem(Y12), sem(Y22), sem(Y32)]

    # Subplots with 1:2 ratio
    _, axes = plt.subplots(1, 2, figsize=(12, 4), gridspec_kw={"width_ratios": [1, 2]})

    # Left: Mean count of shortest route selections
    a = axes[0]
    a.bar(X, Ym, yerr=Ye, width=0.6, capsize=5, color=C1)
    a.set_ylim(0, 6)
    a.set_xticks(X, ["A", "B", "C"])
    a.set_xlabel("Group")
    a.set_ylabel("Mean count of shortest\n route selections")
    a.grid(axis="y", linestyle=":", linewidth=0.5, alpha=0.7)
    a.text(-0.5, 6.1, "(a)", ha="left", va="bottom")

    # Right: Mean count of shortest route selections by distance
    # with legend outside the plot
    a = axes[1]
    a.bar(
        X - 0.15,
        Yms,
        yerr=Yes,
        width=0.3,
        capsize=5,
        color="gray",
        label="Short-distance instances",
    )
    a.bar(
        X + 0.15,
        Yml,
        yerr=Yel,
        width=0.3,
        capsize=5,
        color="forestgreen",
        label="Long-distance instances",
        hatch="///",
    )
    a.grid(axis="y", linestyle=":", linewidth=0.5, alpha=0.7)
    a.set_ylim(0, 3)
    a.set_xticks(X, ["A", "B", "C"])
    a.set_yticks([0, 1, 2, 3], ["0", "1", "2", "3"])
    a.set_ylabel("Mean count of shortest\n route selections")
    a.legend(bbox_to_anchor=(1.05, 1.0), loc="upper left", borderaxespad=0)
    a.text(-0.5, 3.1, "(b)", ha="left", va="bottom")
    a.set_xlabel("Group")
    plt.tight_layout()
    plt.savefig("Fig4.png", bbox_inches="tight")
    plt.close()


def generate_figure5(df: pd.DataFrame) -> None:
    groupA = df[df["Group"] == "A"]
    groupB = df[df["Group"] == "B"]
    groupC = df[df["Group"] == "C"]

    X = np.array(range(7))
    Y11 = groupA.count_s
    Y12 = groupA.count_l
    Y21 = groupB.count_s
    Y22 = groupB.count_l
    Y31 = groupC.count_s
    Y32 = groupC.count_l

    Y1 = Y11 + Y12
    Y2 = Y21 + Y22
    Y3 = Y31 + Y32
    Y = np.r_[Y1, Y2, Y3]

    Ycount = np.zeros(7, dtype=np.int64)
    for k in range(7):
        Ycount[k] = sum(Y == k)

    # Fig. 5
    f = plt.figure(figsize=(10, 3.5))
    a = f.gca()
    bars = a.bar(
        X[:4], Ycount[:4], width=0.5, color=C2, label="Gentler routes\n(GENTLER_G)"
    )
    for rect, y in zip(bars, Ycount[:4]):
        a.text(
            rect.get_x() + rect.get_width() / 2,
            rect.get_height(),
            str(y),
            ha="center",
            va="bottom",
        )

    a.text(0.5, 10, "GENTLER_G", color=C2)
    a.text(4.5, 32, "SHORTER_G", color="orangered")
    bars = a.bar(
        X[4:],
        Ycount[4:],
        width=0.5,
        color="orangered",
        hatch="///",
        label="Shorter routes\n(SHORTER_G)",
    )
    for rect, y in zip(bars, Ycount[4:]):
        a.text(
            rect.get_x() + rect.get_width() / 2,
            rect.get_height(),
            str(y),
            ha="center",
            va="bottom",
        )
    a.set_ylim(0, 32)
    a.legend(
        bbox_to_anchor=(1.05, 1.0), title="Choosing", loc="upper left", borderaxespad=0
    )
    a.grid(axis="y", linestyle=":", linewidth=0.5, alpha=0.7)
    a.set_xlabel("Count of shortest route selections")
    a.set_ylabel("# Participants")
    plt.tight_layout()
    plt.savefig("Fig5.png", bbox_inches="tight")
    plt.close()


def generate_figure6(df: pd.DataFrame) -> None:
    # Graph labels and etc.
    plot_label_b5 = ["Ex", "Agr", "Con", "Neu", "Op"]
    plot_label_sss = ["ES", "BS", "TAS", "Dis"]
    W = 0.25
    eps = 0.05

    # GENTLER_G and SHORTER_G
    group_gentler = df[df["Category"] == "OK"]
    group_shortest = df[df["Category"] == "NG"]

    height_gen_b5, yerr_gen_b5, height_st_b5, yerr_st_b5 = [], [], [], []
    for key in ["B5_Ex", "B5_Agr", "B5_Con", "B5_Neu", "B5_Op"]:
        height_gen_b5.append(group_gentler[key].mean())
        yerr_gen_b5.append(sem(group_gentler[key]))
        height_st_b5.append(group_shortest[key].mean())
        yerr_st_b5.append(sem(group_shortest[key]))

        list_g = group_gentler[key].tolist()
        list_s = group_shortest[key].tolist()

    height_gen_sss, yerr_gen_sss, height_st_sss, yerr_st_sss = [], [], [], []
    labels = []
    for key in ["SSS_ES", "SSS_BS", "SSS_TAS", "SSS_Dis"]:
        height_gen_sss.append(group_gentler[key].mean())
        yerr_gen_sss.append(sem(group_gentler[key]))
        height_st_sss.append(group_shortest[key].mean())
        yerr_st_sss.append(sem(group_shortest[key]))

        list_g = group_gentler[key].tolist()
        list_s = group_shortest[key].tolist()
        p_value = mannwhitneyu(list_g, list_s, alternative="greater").pvalue
        if p_value < 0.01:
            labels.append("**")
        elif p_value < 0.05:
            labels.append("*")
        else:
            labels.append("n.s.")

    # Fig.6
    _, axes = plt.subplots(
        1, 3, figsize=(16, 4), gridspec_kw={"width_ratios": [4, 3, 0.5]}, sharey=False
    )

    # Left: Big Five personality traits
    a = axes[0]
    X = np.array(list(range(len(height_gen_b5))))
    a.bar(
        x=X - W / 2 - eps,
        height=height_gen_b5,
        yerr=yerr_gen_b5,
        width=W,
        capsize=3,
        label="GENTLER_G",
        color=C2,
    )
    a.bar(
        x=X + W / 2 + eps,
        height=height_st_b5,
        yerr=yerr_st_b5,
        width=W,
        capsize=3,
        label="SHORTER_G",
        color="orangered",
        hatch="///",
    )
    a.set_xticks(X)
    a.set_xticklabels(plot_label_b5)
    a.set_xlabel("Big Five personality traits")
    a.set_yticks(range(0, 7, 2))
    a.set_yticklabels(list(map(str, range(0, 7, 2))))
    a.set_ylabel("Score")
    a.set_ylim(0, 6)
    a.text(-0.5, 6.5, "(a)", va="top", ha="center")
    a.grid(axis="y", linestyle=":", linewidth=0.5, alpha=0.7)

    # Middle: SSS
    a = axes[1]
    N = len(height_gen_sss)
    X = np.array(list(range(N)))
    a.bar(
        x=X - W / 2 - eps,
        height=height_gen_sss,
        yerr=yerr_gen_sss,
        width=W,
        capsize=3,
        label="GENTLER_G",
        color=C2,
    )
    a.bar(
        x=X + W / 2 + eps,
        height=height_st_sss,
        yerr=yerr_st_sss,
        width=W,
        capsize=3,
        label="SHORTER_G",
        color="orangered",
        hatch="///",
    )
    a.set_xticks(range(N))
    Z = 8
    a.set_ylim(0, 8)
    a.set_xticklabels(plot_label_sss)
    a.set_xlabel("Sensation Seeking Scale")
    a.set_yticks(range(0, Z + 1, 2))
    a.set_yticklabels(list(map(str, range(0, Z + 1, 2))))
    a.set_ylabel("Score")
    a.text(-0.5, 8.8, "(b)", va="top", ha="center")
    a.grid(axis="y", linestyle=":", linewidth=0.5, alpha=0.7)

    # mean_ok = dict_data_sss["mean_ok"]
    for k in range(N):
        barplot_annotate_brackets(
            0,
            1,
            "**",
            [k - W / 2 - eps, k + W / 2 + eps],
            [e + 1 for e in height_gen_sss],
            dh=-0.05,
            a=a,
        )

    # Right: BA
    list_ok_ba = group_gentler["BA"].tolist()
    list_ng_ba = group_shortest["BA"].tolist()
    mean_ok_ba = [np.mean(list_ok_ba)]
    mean_ng_ba = [np.mean(list_ng_ba)]
    std_ok_ba = [sem(list_ok_ba)]
    std_ng_ba = [sem(list_ng_ba)]
    plot_label_ba = ["BA"]
    a = axes[2]
    N = 1
    X = np.array(list(range(N)))
    a.bar(
        x=X - W / 2 - eps,
        height=mean_ok_ba,
        yerr=std_ok_ba,
        width=W,
        capsize=3,
        label="GENTLER_G",
        color=C2,
    )
    a.bar(
        x=X + W / 2 + eps,
        height=mean_ng_ba,
        yerr=std_ng_ba,
        width=W,
        capsize=3,
        label="SHORTER_G",
        color="orangered",
        hatch="///",
    )
    a.set_xticks(range(N))
    a.set_xticklabels(plot_label_ba)
    a.set_xlabel("Novelty seeking scale")
    a.set_ylabel("Score")
    a.set_yticks(range(5))
    a.set_yticklabels(list(map(str, range(5))))
    a.text(-0.5, 4.5, "(c)", va="top", ha="center")
    a.legend(
        bbox_to_anchor=(1.05, 1.0),
        loc="upper left",
        borderaxespad=0.1,
        handletextpad=0.05,
    )
    a.grid(axis="y", linestyle=":", linewidth=0.5, alpha=0.7)

    plt.tight_layout()
    plt.savefig("Fig6.png", bbox_inches="tight", dpi=600)
    plt.close()


def generate_figure7(df: pd.DataFrame) -> None:
    list_all = []
    value_all = []
    dict_values = {K: [] for K in range(7)}
    for _, row in df.iterrows():
        count = row.count_s + row.count_l
        score = row["BA"]
        list_all.append(score)
        value_all.append(count)
        dict_values[count].append(score)

    X = list(range(7))
    Y = [np.array(dict_values[x]).mean() for x in X]
    Yes = [sem(np.array(dict_values[x])) for x in X]

    f = plt.figure(figsize=(6, 4.5))
    a = f.gca()
    a.scatter(
        value_all, list_all, marker="x", color="k", alpha=0.5, label="Participants"
    )
    a.errorbar(X, Y, yerr=Yes, marker="o", color="r", label="Mean BA score\n(± SEM)")
    a.set_ylim(0, 5.5)
    a.set_xlabel("Count of shortest route selections", fontsize=14)
    a.set_ylabel("BA score", fontsize=14)
    a.legend(
        bbox_to_anchor=(1.0, 1.0),
        loc="upper left",
        borderaxespad=0.1,
        handletextpad=0.05,
    )
    a.grid(axis="y", linestyle=":", linewidth=0.5, alpha=0.7)
    plt.tight_layout()
    plt.savefig("Fig7.png", bbox_inches="tight", dpi=600)
    plt.close()


def generate_figure8(df: pd.DataFrame) -> None:
    X1 = df["SSS"].values
    Y11 = df["count_s"].values
    Y12 = df["count_l"].values

    # LOW, HIGH groups
    X1l = X1[X1 < 20]
    X1h = X1[X1 >= 20]
    Y11l = Y11[X1 < 20]
    Y11h = Y11[X1 >= 20]
    Y12l = Y12[X1 < 20]
    Y12h = Y12[X1 >= 20]

    # Fig.8
    f = plt.figure(figsize=(10, 3))

    # Left: Short-distance instances
    a = f.add_subplot(1, 2, 1)
    a.scatter(X1l, Y11l, s=50, marker="o", color=C3, alpha=0.6, label="LOW_SSS")
    a.scatter(X1h, Y11h, s=50, marker="x", color=C4, alpha=0.6, label="HIGH_SSS")
    a.set_xlim(0, 40)
    a.set_ylim(-0.5, 4.0)
    a.text(3, 3.5, "LOW_SSS", color=C3)
    a.text(23, 3.5, "HIGH_SSS", color=C4)
    a.axvline(x=20, ls="--", color="gray")
    a.set_yticks([0, 1, 2, 3], ["0", "1", "2", "3"])
    a.grid(axis="y", linestyle=":", linewidth=0.5, alpha=0.7)
    a.set_xlabel("SSS")
    a.set_ylabel("Count of shortest\n route selection")
    a.set_title("Short-distance")

    # Right: Long-distance instances
    a = f.add_subplot(1, 2, 2)
    a.scatter(X1l, Y12l, s=50, marker="o", color=C3, alpha=0.6, label="LOW_SSS")
    a.scatter(X1h, Y12h, s=50, marker="x", color=C4, alpha=0.6, label="HIGH_SSS")
    a.set_xlim(0, 40)
    a.set_ylim(-0.5, 4.0)
    a.text(3, 3.5, "LOW_SSS", color=C3)
    a.text(23, 3.5, "HIGH_SSS", color=C4)
    a.axvline(x=20, ls="--", color="gray")
    a.set_xlabel("SSS")
    a.set_ylabel("Count of shortest\n route selection")
    a.set_yticks([0, 1, 2, 3], ["0", "1", "2", "3"])
    a.set_title("Long-distance")
    a.legend(
        bbox_to_anchor=(1.05, 1), loc="upper left", borderaxespad=0, handletextpad=0.0
    )
    a.grid(axis="y", linestyle=":", linewidth=0.5, alpha=0.7)
    plt.tight_layout()
    plt.savefig("Fig8.png", bbox_inches="tight")
    plt.close()


def generate_figure9(df: pd.DataFrame) -> None:
    # Grouping by SSS (Low/High), Age (Younger/Older), Gender (Male/Female)
    X1 = df["SSS"].values
    list_g = []
    Y11 = df["count_s"].values
    Y12 = df["count_l"].values

    for _, row in df.iterrows():
        list_g.append(0 if row.gender == "M" else 1)
    X2 = df["Younger"].values
    X3 = np.array(list_g)

    Y11ls = Y11[X1 < 20]
    Y11hs = Y11[X1 >= 20]
    Y12ls = Y12[X1 < 20]
    Y12hs = Y12[X1 >= 20]

    Y11la = Y11[X2 == 0]
    Y11ha = Y11[X2 == 1]
    Y12la = Y12[X2 == 0]
    Y12ha = Y12[X2 == 1]

    Y11lg = Y11[X3 == 0]
    Y11hg = Y11[X3 == 1]
    Y12lg = Y12[X3 == 0]
    Y12hg = Y12[X3 == 1]

    # Fig.9
    fig = plt.figure(figsize=(14, 8))
    outer_gs = GridSpec(2, 1, figure=fig, height_ratios=[1, 1])

    # Fig.9a-9c: Short-distance
    gs_top = GridSpecFromSubplotSpec(1, 3, subplot_spec=outer_gs[0])
    ax1 = fig.add_subplot(gs_top[0, 0])
    plot_bar(
        ax1,
        Y11ls,
        Y11hs,
        "SSS",
        ["LOW_SSS", "HIGH_SSS"],
        "Mean count of shortest\nroute selections",
        symb="(a)",
        c1="#8172B2",
        c2="#C44E52",
        l1="Low SSS",
        l2="High SSS",
    )

    ax2 = fig.add_subplot(gs_top[0, 1])
    plot_bar(
        ax2,
        Y11la,
        Y11ha,
        "Age",
        ["Younger", "Older"],
        "Mean count of shortest\nroute selections",
        symb="(b)",
        c1=C4,
        c2=C1,
        l1="Younger",
        l2="Older",
        h2="+++"
    )

    ax3 = fig.add_subplot(gs_top[0, 2])
    plot_bar(
        ax3,
        Y11lg,
        Y11hg,
        "Gender",
        ["Male", "Female"],
        "Mean count of shortest\nroute selections",
        symb="(c)",
        c1=C3,
        c2=C2,
        l1="Male",
        l2="Female",
        h2="///"
    )
    fig.text(0.5, 0.95, "Short-distance", ha="center", va="center", fontsize=16)

    # Fig.9d-9f: Long-distance
    gs_bottom = GridSpecFromSubplotSpec(1, 3, subplot_spec=outer_gs[1])
    ax4 = fig.add_subplot(gs_bottom[0, 0])
    plot_bar(
        ax4,
        Y12ls,
        Y12hs,
        "SSS",
        ["LOW_SSS", "HIGH_SSS"],
        "Mean count of shortest\nroute selections",
        symb="(d)",
        c1="#8172B2",
        c2="#C44E52",
        l1="Low SSS",
        l2="High SSS",
    )

    ax5 = fig.add_subplot(gs_bottom[0, 1])
    plot_bar(
        ax5,
        Y12la,
        Y12ha,
        "Age",
        ["Younger", "Older"],
        "Mean count of shortest\nroute selections",
        symb="(e)",
        c1=C4,
        c2=C1,
        l1="Younger",
        l2="Older",
        h2="+++"
    )

    ax6 = fig.add_subplot(gs_bottom[0, 2])
    plot_bar(
        ax6,
        Y12lg,
        Y12hg,
        "Gender",
        ["Male", "Female"],
        "Mean count of shortest\nroute selections",
        symb="(f)",
        c1=C3,
        c2=C2,
        l1="Male",
        l2="Female",
        h2="///"
    )
    fig.text(0.5, 0.48, "Long-distance", ha="center", va="center", fontsize=16)

    plt.subplots_adjust(
        top=0.90,
        bottom=0.1,
        left=0.07,
        right=0.97,
        hspace=0.55,
        wspace=0.3,
    )
    plt.savefig("Fig9.png", dpi=600, bbox_inches="tight")
    plt.close()


def compute_cohens_d(df: pd.DataFrame) -> None:
    # GENTLER_G と SHORTER_G のスコア抽出
    group_g = df[df["Category"] == "OK"]["SSS"]
    group_s = df[df["Category"] == "NG"]["SSS"]

    # 平均・標準偏差・サンプル数
    mean_g, mean_s = np.mean(group_g), np.mean(group_s)
    std_g, std_s = np.std(group_g, ddof=1), np.std(group_s, ddof=1)
    n_g, n_s = len(group_g), len(group_s)

    # プールされた標準偏差による Cohen's d
    pooled_sd = np.sqrt(((n_g - 1) * std_g**2 + (n_s - 1) * std_s**2) / (n_g + n_s - 2))
    cohen_d = (mean_g - mean_s) / pooled_sd

    # 標準誤差と信頼区間（平均差に基づく）
    se_diff = np.sqrt(std_g**2 / n_g + std_s**2 / n_s)
    t_crit = 1.96  # 95%信頼区間
    ci_lower = (mean_g - mean_s) - t_crit * se_diff
    ci_upper = (mean_g - mean_s) + t_crit * se_diff

    # p値（t検定：等分散仮定）
    t_stat, pval = ttest_ind(group_g, group_s, equal_var=True)

    # 結果出力
    print("[SSS]")
    print(f"Cohen's d = {cohen_d:.2f}")
    print(f"95% CI for mean difference: [{ci_lower:.2f}, {ci_upper:.2f}]")
    print(f"p-value (t-test) = {pval:.5f}")
    print()

    # sub-scales
    for sub in ["SSS_ES", "SSS_BS", "SSS_TAS", "SSS_Dis"]:
        group_g = df[df["Category"] == "OK"][sub]
        group_s = df[df["Category"] == "NG"][sub]

        mean_g, mean_s = np.mean(group_g), np.mean(group_s)
        std_g, std_s = np.std(group_g, ddof=1), np.std(group_s, ddof=1)
        n_g, n_s = len(group_g), len(group_s)

        pooled_sd = np.sqrt(
            ((n_g - 1) * std_g**2 + (n_s - 1) * std_s**2) / (n_g + n_s - 2)
        )
        cohen_d = (mean_g - mean_s) / pooled_sd

        se_diff = np.sqrt(std_g**2 / n_g + std_s**2 / n_s)
        t_crit = 1.96
        ci_lower = (mean_g - mean_s) - t_crit * se_diff
        ci_upper = (mean_g - mean_s) + t_crit * se_diff

        t_stat, pval = ttest_ind(group_g, group_s, equal_var=True)

        print(f"[{sub}]")
        print(f"Cohen's d = {cohen_d:.2f}")
        print(f"95% CI for mean difference: [{ci_lower:.2f}, {ci_upper:.2f}]")
        print(f"p-value (t-test) = {pval:.5f}")
        print()


if __name__ == "__main__":
    TH = 4
    data = pd.read_csv("./anonymized_data.csv", encoding="utf-8")
    data_age = pd.read_csv("./accum_data.csv")
    data["Category"] = data.apply(
        lambda row: "OK" if (row["count_s"] + row["count_l"]) < TH else "NG", axis=1
    )
    data["SSS"] = data["SSS_ES"] + data["SSS_BS"] + data["SSS_TAS"] + data["SSS_Dis"]

    generate_figure3(data, data_age)
    generate_figure4(data)
    generate_figure5(data)
    generate_figure6(data)
    generate_figure7(data)
    generate_figure8(data)
    generate_figure9(data)
    # compute_cohens_d(data)
